# Supplementary material for: Megalosauripus transjuranicus ichnosp. nov. A new Late Jurassic theropod ichnotaxon from NW Switzerland and implications for tridactyl dinosaur ichnology and ichnotaxomy
Source: PLoS One. 2017 Jul 17;12(7):e0180289. doi: 10.1371/journal.pone.0180289 (PMC5513421; doi:10.1371/journal.pone.0180289)
Supplement: S1 Table — (A)Measurements made on material in the collection. (B) Measurements taken in the field. (C) Averages calculated from the field data. (D)Standard deviations for the field data. (XLSX) [file pone.0180289.s032.xlsx]

## Sheet: A. Collection data
Track no.	Slab no. (original)	Cast no. (copy)	Holotype Paratype Ref. sp.	Interpretation	Overall track								Digit II								Digit III										Digit IV
					Length & Width			AT		da			L	W	PII1		PII2		Claw II		L	W	PIII1		PIII2		PIII3		Claw III		L	W	PIV1		PIV2		PIV3		PIV4		CIV
					PL	PW	PL/PW	te	te/PW	II^III	III^IV	II^IV			L	W	L	W	L	W		W	L	W	L	W	L	W	L	W			L	W	L	W	L	W	L	W	L	W
Trackway BEB500-TR7
BEB500-TR7-L2		BEB011-r58		Morphotype 2	35.5	25.5	1.39216	14	0.54902	29	34	63									15	9
BEB500-TR7-R2		BEB011-r58		Morphotype 2	35.5	30	1.18333	15.5	0.516667	30	40	70									20.5	11
BEB500-TR7-R7		BEB011-r54		Morphotype 2	31.5	24	1.3125	13.5	0.5625	25	35	60									15.3	9
BEB500-TR7-L10		BEB011-r56		Morphotype 2	37.5	27.5	1.36364	12.5	0.454545	16	30	46									19.5	10
BEB500-TR7-R10		BEB011-r56		Morphotype 2	35.5	27.5	1.29091	16	0.581818	35	33	68									17.5	11
BEB500-TR7-L11		BEB011-r56		Morphotype 2	41.5	24	1.72917	13.5	0.5625	16	30	46									13	10
Mean values					36.1667	26.4167	1.37862	14.1667	0.537842	25.1667	33.6667	58.8333									16.8	10
Trackway SCR1000-T18
SCR1000-T18-R1		SCR008-r131		Morphotype 2		24.5		14.5	0.591837	20	23	43	16	6.5					1.5	2	21.5	10.5	8	7.5	13	10.5			2.5	2	10	6					10	6			3.5	1.5
Trackway SCR1000-T23
SCR1000-T23-R1		SCR008-r129		M.cf.transjurani	40.5	27	1.5	13	0.481481	21	14	35	17	6							25	8.5	9	7.5	5.5	8.5	10.5	8			29	7	12.5	12.5	7	7.5	10.5	4.5
SCR1000-T23-L2		SCR008-r129		M.cf.transjurani	41.5	25.5	1.62745	12.5	0.490196	18	14	32	18.5	6.5							21.5	8	11.5	8	10	8					24	6	11.5	11.5
SCR1000-T23-R2		SCR008-r129		M.cf.transjurani	41	24.5	1.67347	15	0.612245	10	22	32	16.5	7							25	8	7.5	6	6	7.5	11.5	8			25	6	11	11.5
Mean values					41	25.6667	1.60031	13.5	0.527974	16.3333	16.6667	33	17.3333	6.5							23.8333	8.16667	9.33333	7.16667	7.16667	8	11	8			26	6.33333	11.6667	11.8333	7	7.5	10.5	4.5
Trackway BSY1035-T6
BSY1035-T6-L2	BSY008-330		paratype	M. transjurani	40.5	22.5	1.8	12.5	0.555556	10	15	25	18	6.5	9	6.5	10	5.5	3	2	21.5	7	6.5	6	8	7	7	5.5	4	2.5	28.5	6	14	12	5	5.5	5	6	8	5
Trackway BSY1040-T1
BSY1040-T1-R1	BSY008-339		paratype	M. transjurani	37.3	26	1.43462	11	0.423077	21	25	46	19.5	6.5			7.5	5			22	7.5	8	7	7.5	7.5	6.5	5.5	3.5	2.5	28	8	10	12	7	8	5.5	7	6.5	6	4.5	3
BSY1040-T1-L2	BSY008-338		ref. sp.	M. transjurani	37	20.5	1.80488	12.3	0.6	5	14	19	13.5	5.5	7	5.5	6.5	5.3			22.5	9.5	8	7.5	7	9.5	7.5	8.5	4	2	27	7	12.5	12
BSY1040-T1-R2	BSY008-337		ref. sp.	M. transjurani	38	25	1.52	14.5	0.58	22	26	48	15.5	6	6	6	9	5.5	1.5	3	22.5	7.5	7.5	7	8.5	7.5	7	5	3	2.5	26	7	11	13					9	6.5	2.5	2.5
BSY1040-T1-L3	BSY008-336		ref. sp.	M. transjurani	41.5	29	1.43103	12	0.413793	20	21	41	17.5	8	8	8	9.7	8	4.5	3	22	9	8	7	6.5	9	8	7.8	4.5	3	34	7.5	14.5	14.5			10	7.5	7.5	7
Mean values					38.45	25.125	1.54763	12.45	0.504218	17	21.5	38.5	16.5	6.5	7	6.5	8.175	5.95	3	3	22.25	8.375	7.875	7.125	7.375	8.375	7.25	6.7	3.75	2.5	28.75	7.375	12	12.875	7	8	7.75	7.25	7.66667	6.5	3.5	2.75
Trackway BSY1040-T9
BSY1040-T9-R3	BSY008-334		ref. sp.	M. transjurani	36.5	26	1.40385	13.5	0.519231	9	32	41	15	6.5	9	6.5	7	5			21	7.8	7.5	6.5	7.8	6.5	5.5				26	7	11.5	11.5	8.5	7			6.5	5
Trackway TCH1000-TR1
TCH1000-TR1-R2		TCH008-r2		Megalosauripus isp.	40	26	1.53846	12.5	0.480769	23	12	35	16	8.5							22.5	7.5									32	8	11	11							1.5	3
TCH1000-TR1-L3		TCH008-r2		Megalosauripus isp.	35.5	25.5	1.39216	12	0.470588	21	18	39	17.5	7.5					4	4	21.5	10									24.5	8.5	9	9
TCH1000-TR1-R3		TCH008-r2		Megalosauripus isp.	40.5	25.5	1.58824	13.5	0.529412	17	18	35	14	7					4	3.5	21.5	9.5									28.5	8	10	11
Mean values					38.6667	25.6667	1.50628	12.6667	0.49359	20.3333	16	36.3333	15.8333	7.66667					4	3.75	21.8333	9									28.3333	8.16667	10	10.3333							1.5	3
Trackway TCH1000-TR2
TCH1000-TR2-R9		TCH008-r4		Megalosauripus isp.	41	25.5	1.60784	13.5	0.529412	26	17	43	10.5	6							10	9.5									26.5	6	11	11.5			10	6
TCH1000-TR2-L10		TCH008-r4		Megalosauripus isp.	38	28	1.35714	11	0.392857	20	28	48	15.5	8							19	9.5									28.5	7	11	11.5
TCH1000-TR2-R10		TCH008-r4		Megalosauripus isp.		29		11	0.37931	21	14	35	10.5	6							17.5	8.5									22	8.5
TCH1000-TR2-L12		TCH007-r72		Megalosauripus isp.	41	24.5	1.67347	13	0.530612	18	17	35	25	7							20	8									25	9
TCH1000-TR2-R12		TCH007-r72		Megalosauripus isp.	38	27	1.40741	10.5	0.388889	24	6	30	23.5	10	15	10	9	8.5			19	9.5							3	2.5	27	10	15	10			6	7.5	5.5	6.5	3	3
TCH1000-TR2-L13		TCH007-r72		Megalosauripus isp.	43.5	26	1.67308	12	0.461538	13	10	23	26.5	8.5							20	10									30	7	12	11
Mean values					40.3	26.6667	1.54379	11.8333	0.447103	20.3333	15.3333	35.6667	18.5833	7.58333			9	8.5			17.5833	9.16667							3	2.5	26.5	7.91667	12.25	11			8	6.75	5.5	6.5	3	3
Trackway TCH1015-T1
TCH1015-T1-L2	TCH006-1348		ref. sp.	M. transjurani	37.7																18.2	7.5	5.5	6.3	7	7.5	6	6.5	3.5	3
TCH1015-T1-R3	TC-006-1357		ref. sp.	M. transjurani	37	21.5	1.72093	11.5	0.534884	15	15	30	15.5	7	7.2	6.3	8.3	6			21	8	8	7	6	8	6	6	3	3	23	5.5	10	10			5.5	5.5	7	3.5	3.5	2
Mean values					37.35	21.5	1.72093	11.5	0.534884	15	15	30	15.5	7	7.2	6.3	8.3	6			19.6	7.75	6.75	6.65	6.5	7.75	6	6.25	3.25	3	23	5.5	10	10			5.5	5.5	7	3.5	3.5	2
Trackway TCH1020-T1
TCH1020-T1-R2	TCH006-1366			M.cf.transjurani	34	23.5	1.44681	13	0.553191	19	33	52	11	5.5	6*	5.5	5	5			21.5	6.5							2	3	22.5	5.5	9.5	10.5
Trackway TCH1020-T2
TCH1020-T2-L1	TCH006-1337			M.cf.transjurani	45.5	32.5	1.4	15	0.461538	9	33	42	17.5	11.5							23.5	12									32	6	14.5	13.5	18	6					2	1.5
TCH1020-T2-R1	TCH006-1355			M.cf.transjurani	44	33.5	1.31343	15	0.447761	25	30	55							4	3	26.5	7							3	4	31.5	7									4	3
TCH1020-T2-L2	TCH006-1140			M.cf.transjurani	44.5	30	1.48333	14	0.466667	10	20	30	19	7	8	7	11	7	3.5	3.5	24.5	10							3.5	4	33	7.5	13	14.5
TCH1020-T2-R2	TCH006-1137			M.cf.transjurani	42.5	29.5	1.44068	14	0.474576	9	24	33	16	6.5	7.5	6.5	9	6.5	4	3	23.5	9	7.5	15.5	9				3.5	5	30.5	7	10.5	12
Mean values					44.125	31.375	1.40936	14.5	0.462636	13.25	26.75	40	17.5	8.33333	7.75	6.75	10	6.75	3.83333	3.16667	24.5	9.5	7.5	15.5	9				3.33333	4.33333	31.75	6.875	12.6667	13.3333		6					3	2.25
Trackway TCH1025-T1
TCH1025-T1-L4	TCH006-1329			M.cf.transjurani	40.5	22.5	1.8	11.5	0.511111	6	20	26	19	7					3.5	3	24.5	10									28	10.5									3	2.5
Trackway TCH1025-T2
TCH1025-T2-L1	TCH006-1329		paratype	M. transjurani	42.5	30	1.41667	12	0.4	18	30	48	20	8	11	8	9	7			22	10	7	7	8.5	10	6.5	8	3	3	26.5	7	12.5	11.5			9.5	6.5	8	7	4	2
Trackway TCH1030-T1
TCH1030-T1-R4	TCH006-1023			Morphotype 2	43	26	1.65385	16.5	0.634615	24	22	46	17.5	8					2.5	3	25.5	10									28	6	12	13.5
Trackway TCH1030-T1
TCH1030-T2-R2	TCH006-1087		paratype	M. transjurani	36.5	24	1.52083	15	0.625	18	30	48	14.5	6.5	6.5	5.5	8.5	5.5	2.5	1.5	25	5.5	6	6	9	6	10	6.5	3	2	24	4.5	9	10
TCH1030-T2-L3	TCH006-1022		paratype	M. transjurani	36	21.5	1.67442	12.5	0.581395	19	19	38	15	7	8	7	7.5	5	4	3.5	22.5	7	8	7	7	7	7.5	6.5	3.5	4	24.5	6	11	10							3	3.5
TCH1030-T2-R3	TCH006-1034		ref. sp.	M. transjurani	35.5	22	1.61364	13	0.590909	24	14	38	14.5	6.5	8	6.5	6.5	5	3	2	21.5	7	8	7	6.5	7	6.5	6	3	3	22	4.5	11	10							2	1.5
Mean values					36	22.5	1.60296	13.5	0.599101	20.3333	21	41.3333	14.6667	6.66667	7.5	6.33333	7.5	5.16667	3.16667	2.33333	23	6.5	7.33333	6.66667	7.5	6.66667	8	6.33333	3.16667	3	23.5	5	10.3333	10							2.5	2.5
Trackway TCH1030-T3
TCH1030-T3-L1	TCH-006-1024			M.cf.transjurani	39	25.5	1.52941	13.5	0.529412	24	17	41	15	6.5	8	5.5	7.5	6.5	2	3	24	11	9	8.5	8	11	8	9	4	5	29	7.5	14	12.5	9.5	7	5	5	4	4	2.5	2
Trackway TCH1030-T6
TCH1030-T6-L1	TCH-006-1319		holotype	M. transjurani	37.5	25	1.5	14.5	0.58	29	22	51	15.5	5.5	6.5	5	9.5	5.5	3.5	3.5	23	7	8	6	6	7	8.5	6.5	4	3	22	6	11.5	12	3.5	5.5	7	6	5.5	5	2	1.5
Trackway TCH1030-T7
TCH1030-T7-L2	TCH-006-1317		paratype	M. transjurani	38	20.5	1.85366	15	0.731707	9	21	30	16	7	8.5	7	7.5	5.5	3.5	3	22.5	6	10	5	7.5	6	5	4	3	2	22.5	6.5	11	12	5	6.3	3	4	4.5	5	3	3.5
* imprecise measurements due to incomplete tracks
	No measurement possible
	Mean values

## Sheet: B. Field data
General trackway information								Track parameters														Trackway parameters
Database index no.	Tracksite	Level	Trackway	Excavation area	Trackway orientation	Trackway length	Track no.	Length (PL)	Width (PW)	Max. track depth	dII length	dII width	dIII length	dIII width	dIV length	dIV width	Divarication II-III	Divarication III-IV	Divarication II-IV	Left rotation	Right rotation	Stride (S)	Width	Left pace	Left progression	Right pace	Right progression	Pace angulation
[ ]	[ ]	[ ]	[ ]	[ ]	[°]	[m]	[ ]	[cm]	[cm]	[cm]	[cm]	[cm]	[cm]	[cm]	[cm]	[cm]	[°]	[°]	[°]	[°]	[°]	[cm]	[cm]	[cm]	[cm]	[cm]	[cm]	[°]
CRO500-T43
556	CRO	500	T43	2	130	4.4116	L1	27	22	2			27	5.5	20	5.5	33			11		209		99
557	CRO	500	T43	2	130	4.4116	R1			1												205	10			112		166
558	CRO	500	T43	2	130	4.4116	L2	32	28	3	19	6.5	20	6.5	19	7	46	45	91	0		208	5.5	94	93.839			172
559	CRO	500	T43	2	130	4.4116	R2	30	24	3.5	23	6.5	30	6.5	18	4	33	39	72		-5		0			112		175
560	CRO	500	T43	2	130	4.4116	L3	31	29	2	21	6.5	30	7.5	21	7	47	43	90	4
SCR1000-T18
1197	SCR	1000	T18	2	168	11.1407	L1
1198	SCR	1000	T18	2	168	11.1407	R1	26	24	2.3	13.5	7.5	21.2	11	13.8	6.5	29	30	59		0	271.25
1199	SCR	1000	T18	2	168	11.1407	L2	22*	28.5	1.4	12.5	7	15	10	11	6	59	8	67	19		268.66	23.6
1200	SCR	1000	T18	2	168	11.1407	R2
1201	SCR	1000	T18	2	168	11.1407	L3
1202	SCR	1000	T18	2	168	11.1407	R3
1203	SCR	1000	T18	2	168	11.1407	L4
1204	SCR	1000	T18	2	168	11.1407	R4
1205	SCR	1000	T18	2	168	11.1407	L5	28.5	25	1.6	18	8.5	19.5	10.5			31	51	82	14			30.4
1206	SCR	1000	T18	2	168	11.1407	R5	27	25	2	14.5	8	22	9.5	15.5	6.8	27	48	75		-6
SCR1000-T23
1217	SCR	1000	T23	18	183	8.41	L1	42	26	2	23	7	23	8	22	7.5	15	21	36	-1		268		135
1218	SCR	1000	T23	18	183	8.41	R1	43	25	2	27	7	27	8	23	6	27	18	45		-5	262	14			132	131.255	167
1219	SCR	1000	T23	18	183	8.41	L2	40	28	2	25	8	24	8	27	9	20	25	45	7		267*	18.5	132	130.697			163
1220	SCR	1000	T23	18	183	8.41	R2	40	24	2	22	8	25	10	21	5	12	13	25		-15	273	4
1221	SCR	1000	T23	18	183	8.41	L3			0.5					22	7
1222	SCR	1000	T23	18	183	8.41	R3	44	25	1	19	7	25	7.5	25	7.5	20	13	33		0		10			128	127.609
1223	SCR	1000	T23	18	183	8.41	L4	37	30	1.5	21	8	25	7	25	8	12	41	53	-6
SCR1000-T24
1224	SCR	1000	T24	18	356	10.1801	L1
1225	SCR	1000	T24	18	356	10.1801	R1	26	29	1	17	7.5	23	8.5	16	6	17	17	34		0	244				121
1226	SCR	1000	T24	18	356	10.1801	L2	33	27	1.5	20	7.5	21	11	21	9.5	27	24	51	0		249	21	126	124.238			161
1227	SCR	1000	T24	18	356	10.1801	R2	30	28	1.5	17	7	21	10	19	6	27	24	51		-8	251	24.5			128	125.633	159
1228	SCR	1000	T24	18	356	10.1801	L3	30	27	1.5	19	7.5	25.5	10.5	19.5	7	12	20	32	0		241	24.5	128	125.633			159
1229	SCR	1000	T24	18	356	10.1801	R3	32	29	1	19.5	8.5	21	9	18.5	7.5	26	33	59		-10	243	22.5			118	115.835	158
1230	SCR	1000	T24	18	356	10.1801	L4	33		1.3	24	9.5	23	8.5			34			-7		254	28.5	131	127.862			154
1231	SCR	1000	T24	18	356	10.1801	R4	28		1.8	20	6.5	23	11			15				7	251	26			126	123.288	159
1232	SCR	1000	T24	18	356	10.1801	L5	33	31	1	26*	7	22	8.5	20	9.5	28	35	63	-20			34	135	130.648			149
1233	SCR	1000	T24	18	356	10.1801	R5	39	25	1	22	10.5	21	9.5	21	8	14	25	39		-7
BSY1005-T1
762	BSY	1005	T1	20	307	2.65765	L1	37.5	22	1.7	18	5.5	23	6.5	17	6.5	15	12	27	10		221		107
763	BSY	1005	T1	20	307	2.65765	R1	36*	20*	2.2	16*	6.5	27*	6.5			14						15.5			83	81.5399	163
764	BSY	1005	T1	20	307	2.65765	L2	37	21	1.9	15.5	6.5	22.5	7	17.5	6	11	22	33	0
BSY1010-T1
765	BSY	1010	T1	20	346	12.5175	L1	46*	29	1.7	24	8	27	8		6	11	14	25	0		244		129
766	BSY	1010	T1	20	346	12.5175	R1		25*	1.3				8.5				10			20	272	17.5			121	119.728	163
767	BSY	1010	T1	20	346	12.5175	L2			0.7				9				18		-18		279	0	151	151			180
768	BSY	1010	T1	20	346	12.5175	R2		24.5	1.5		6	31	9		8	2	13	15		10	263,5*	12			129	128.441	169
769	BSY	1010	T1	20	346	12.5175	L3	44	30	1.4	20.5	8	26	10	21.5	8	3	41	44	5		272,3*	13.3
770	BSY	1010	T1	20	346	12.5175	R3
771	BSY	1010	T1	20	346	12.5175	L4
772	BSY	1010	T1	20	346	12.5175	R4	34		0.9	24	8	21.5	7			23				12	285	30.5			147	143.801
773	BSY	1010	T1	20	346	12.5175	L5	44	30	1.7	19	8	25.5	9	22	9	9	14	23	0			17	140	138.964			166
774	BSY	1010	T1	20	346	12.5175	R5	45	29	1.5	21.5	7	27	8.5	12.5	6	4	29	33		-16
BSY1015-T1
775	BSY	1015	T1	20	309	1.58585	L1	40	27.5	0.6	21	7.5	24	8	20	8	40	7	47					125
776	BSY	1015	T1	20	309	1.58585	R1	43		1.5			30	9	18,5*	6,5*		8
BSY1020-T1
777	BSY	1020	T1	20	202	6.05315	L1	43	27.5	2.4	27.5	14	25.5	13	27	12	6	32	38	28		276		135
778	BSY	1020	T1	20	202	6.05315	R1	43	36	2.9	19	7.5	27	13	26	9	13	35	48		11	217	3			138.5	138.468	178
779	BSY	1020	T1	20	202	6.05315	L2	44	27	1.8	24	7	32	13	25	11.5	20	12	32	3		265.5	16.5	139	138.017			165
780	BSY	1020	T1	20	202	6.05315	R2	40	38*	2.1	24*	12*	28	14	27*	9	33	33	66		-8		26.5			131	128.292	159
781	BSY	1020	T1	20	202	6.05315	L3	40	26.5	2.3	24	8	23	12.5	23.5	10.5	36	30	66	8
BSY1025-T1
782	BSY	1025	T1	20	316	17.194	L1	36	28.5	1.5	22.5	10	21	9.5	21	8.5	19	34	53	7		254,3*		123.5
783	BSY	1025	T1	20	316	17.194	R1	44.5	26	1.9	20	8	23.5	10	19.5	7.5	19	19	38		0	256*	22
784	BSY	1025	T1	20	316	17.194	L2
785	BSY	1025	T1	20	316	17.194	R2
786	BSY	1025	T1	20	316	17.194	L3	42.5	25	2.5		8	24.5	11	19	6.5	20	15	35	2		263,5*	10.8	126.5	126.038
787	BSY	1025	T1	20	316	17.194	R3	39		1.5		7	23	7.5	18.5	8	42	5	47		7	269	26
788	BSY	1025	T1	20	316	17.194	L4
789	BSY	1025	T1	20	316	17.194	R4		26.5	2.2	16.5	7.5	24	9		6.5	13	10	23		5	262	23			135	133.026
790	BSY	1025	T1	20	316	17.194	L5	41	29	2.5	22	7	24	7	20	8	18	25	43	5		256	13.5	128.5	127.789			170
791	BSY	1025	T1	20	316	17.194	R5	39	22.5	2.1	20	7.5	23	8	19	6.5	14	9	23		0	265	11			132*		168
792	BSY	1025	T1	20	316	17.194	L6	39*	24	1.6	21*	9	21*	8.5	20	7.5	12	13	25	4		269*	14.2	137	136.262			167
793	BSY	1025	T1	20	316	17.194	R6	41	27	2.5	18.5	8.5	25	9	19.5	8,5*	3	20	23		6	261*	8.8			135	134.713	165
794	BSY	1025	T1	20	316	17.194	L7	42	26	2.2	24	10	22	10.5	28	8.5	22	28	50	0			21.2	135*				165
795	BSY	1025	T1	20	316	17.194	R7			1.7		6*		8*	25.5	9	4	20	24		-5
BSY1025-T2
796	BSY	1025	T2	20	62	11.7411	L1
797	BSY	1025	T2	20	62	11.7411	R1	39	25	1.6	16.5	5	23.5	6.5	17	3.5	9	14	23		-5	258				128.5
798	BSY	1025	T2	20	62	11.7411	L2	37.5	26.5	1.1	19	7.5	23	8	21	7	0	36	36	3		258	20	132	130.476			166
799	BSY	1025	T2	20	62	11.7411	R2	39*	21	2.6	17	6	24.5	8	17.5	5.5	8	0	8		23	250*	15			125*		166
800	BSY	1025	T2	20	62	11.7411	L3	36		2.1	18.5	8.5	24	8*			0			0		248	8*
801	BSY	1025	T2	20	62	11.7411	R3
802	BSY	1025	T2	20	62	11.7411	L4	41		3.3	20	7.5	27	11.5			13			5		255	12
803	BSY	1025	T2	20	62	11.7411	R4
804	BSY	1025	T2	20	62	11.7411	L5	59.5	25	1.3	19	7	23	7	16.5	7	8	21	29	*-6		246*	22	121.5	119.492
805	BSY	1025	T2	20	62	11.7411	R5	40	25	1.6	16	7	25	7.5	17	5.5	10	28	38				7*			123*		173*
806	BSY	1025	T2	20	62	11.7411	L6			1.3	19	7
BSY1025-T3
807	BSY	1025	T3	20	325	2.63045	L1			1.5			20	9.5	17	6.5		9		3		233		113
808	BSY	1025	T3	20	325	2.63045	R1	34		1.5			19	14	25	8		38					10			121	120.586	170
809	BSY	1025	T3	20	325	2.63045	L2	38	29	1.3	21	7	22	9	27.5	10	11	28	39	12
BSY1035-T1
810	BSY	1035	T1	20	300	3.0331	R2	40	26	2	20	9.5	25	8.5	20	8	10	26	36		13	275				139
811	BSY	1035	T1	20	300	3.0331	L3			2	18	7											18	138	136.821			167
812	BSY	1035	T1	20	300	3.0331	R3			1.7
BSY1035-T2
813	BSY	1035	T2	20	308	1.91915	R1	45	27	1.7	19	6.5	22.5	8	22	7.5	20	16	36							143
814	BSY	1035	T2	20	308	1.91915	L2	42	23	1	19	8	24	9	15	7.5	2	9	11
BSY1035-T3
815	BSY	1035	T3	20	308	8.41765	L1	35	31.5	1.6	19	4.5	20	7	16.5	7	21	26	47	3		243.5		114
816	BSY	1035	T3	20	308	8.41765	R1	35.5	25.5	2.2	20.5	6	21.5	9	16.5	7	3	15	18		0	235,5*	15			131	130.138	167
817	BSY	1035	T3	20	308	8.41765	L2	44	26	2.3	21	6.5	26	10	19.5	6.5	8	13	21	-8		228.5	7.5
818	BSY	1035	T3	20	308	8.41765	R2
819	BSY	1035	T3	20	308	8.41765	L3	42	27	1.8	19	6	25	10.5	19	5.5	12	25	37	-5			15	114	113.009
820	BSY	1035	T3	20	308	8.41765	R3	41.5	28,5*	1.8			21	9.5	21	6		19			0
821	BSY	1035	T3	20	308	8.41765	L4
822	BSY	1035	T3	20	308	8.41765	R4			1.6	19	8.5
BSY1035-T5
823	BSY	1035	T4	20	321	2.8737	L1	39	25	1	15	6	23	7	15	6	22	8	30	2		245		122
824	BSY	1035	T4	20	321	2.8737	R1	38		1.7		7	22.5	8			15						13			126	125.328	167
825	BSY	1035	T4	20	321	2.8737	L2	47	26*	1.6	15*	7	26.5	8	22.5	8	21	20	41	-8
BSY1035-T3
826	BSY	1035	T5	20	311	4.2779	R1	42	28	2	17	6.5	25.5	10	20	9	21	16	37		9	268
827	BSY	1035	T5	20	311	4.2779	L2
828	BSY	1035	T5	20	311	4.2779	R2	43	26	2.1	18	7	23	9	15	5	7	12	19		0					118.5
829	BSY	1035	T5	20	311	4.2779	L3	44	27	2.2	16	4.5	24	9	24	9	9	3	12
BSY1035-T6
830	BSY	1035	T6	20	50	1.906	R1	37*	24	1	16	4	22	7	17	6	0	28								150
831	BSY	1035	T6	20	50	1.906	L2	40	20	1.5	19	6	22	5	15	7	11	5	16
BSY1035-T7
832	BSY	1035	T7	20	327	2.65825	R1		25.5	2.2	16*	4.5	18	6.5	19	7.5	15	17	32		3	230				113
833	BSY	1035	T7	20	327	2.65825	L2			1.4			17.5	5.5	16.5	5.5		5						122				162
834	BSY	1035	T7	20	327	2.65825	R2	38	27	1.6	14.5	6.5	23.5	7.5	14	4.5	41	13	54		0		18
BSY1035-T8
835	BSY	1035	T8	20	225	3.1129	R1	37	23.5	1.1	17	7.5	21.5	7.5	21	7	5	7	12		6	265				136.5
836	BSY	1035	T8	20	225	3.1129	L2	40.5	24	1.4	18.5	6	26.5	6.5	18*	5.5	5	6	11				9.5	130	129.652			169
837	BSY	1035	T8	20	225	3.1129	R2	44.5	20.5	2.1	16	7.5	24.5	8.5	17.5	7	8	4	12		-10
BSY1040-T1
838	BSY	1040	T1	20	326	8.20225	R1	40	23	1.1	14.5	7	24	7.5	28.5	8	2	22	24		0	257.5				131
839	BSY	1040	T1	20	326	8.20225	L2	40	23	1.2	14.5	7.5	25	8	13	6	14	19	33	0		254	7.5	127	126.778			172
840	BSY	1040	T1	20	326	8.20225	R2	40	27	1.5	15.3	5.8	24	8	21	6.5	17	26	43		6	256.5	21			130.5	128.799	160
841	BSY	1040	T1	20	326	8.20225	L3	42.5	29	1.5	18.8	8	23	9.5	21.3	9	10	24	34	10		259	14	127.5	126.729			167
842	BSY	1040	T1	20	326	8.20225	R3	37	22.5	1.5	18	7	25	6.5	25	9	9	38	47		17	263	8			131.5	131.256	173
843	BSY	1040	T1	20	326	8.20225	L4	40	21.5	1.5	16.5	7	23	7.5	19	6	13	7	20	9			20	134.5	133.005			162
844	BSY	1040	T1	20	326	8.20225	R4	44	22	1.5	15.5	6	23	7	19.2	5.5	0	17			15
BSY1040-T7
890	BSY	1040	T7	20	297	21.025	R1	39	19	1.3	15	6	23	7	15.5	4	3	19	22		0	251				128
891	BSY	1040	T7	20	297	21.025	L2		21	1.5	18	6		9	19	6.5	10	13	23	7		256	2.5	123	122.975			171
892	BSY	1040	T7	20	297	21.025	R2	41.5	19.5	1	14	5.5	22.5	5.7	13.5	4.5	1	14	15		-9	256,3*	5.5			135	134.888	173
893	BSY	1040	T7	20	297	21.025	L3			1.2	18	4.5		7		6	18	19	37	-5		268,3*	7.8
894	BSY	1040	T7	20	297	21.025	R3
895	BSY	1040	T7	20	297	21.025	L4
896	BSY	1040	T7	20	297	21.025	R4			1.1				6.5	21.5	6					0	259*	40
897	BSY	1040	T7	20	297	21.025	L5
898	BSY	1040	T7	20	297	21.025	R5	39	20	1.2	14	5	23	7	14,5*	6	9	20	29		0	261,3*	37.3
899	BSY	1040	T7	20	297	21.025	L6
900	BSY	1040	T7	20	297	21.025	R6
901	BSY	1040	T7	20	297	21.025	L7
902	BSY	1040	T7	20	297	21.025	R7
903	BSY	1040	T7	20	297	21.025	L8
904	BSY	1040	T7	20	297	21.025	R8
905	BSY	1040	T7	20	297	21.025	L9	39	17.5	0.6	17	6	24	7.5	13	5	6	6	12	0				127
906	BSY	1040	T7	20	297	21.025	R9	37.5	18	0.7	22.5	6.5	24.5	7.5	15	6	0	18			16
BSY1040-T8
907	BSY	1040	T8	20	319	13.1167	L1
908	BSY	1040	T8	20	319	13.1167	R1	33	17.5	0.8	14	6.5	20	6	15.5	4.5	14	10	24							149
909	BSY	1040	T8	20	319	13.1167	L2	36	20	1	20	4	27	7.5	20	4	22	22	44	-8		343*
910	BSY	1040	T8	20	319	13.1167	R2
911	BSY	1040	T8	20	319	13.1167	L3			0.7	23	7
912	BSY	1040	T8	20	319	13.1167	R3
913	BSY	1040	T8	20	319	13.1167	L4
914	BSY	1040	T8	20	319	13.1167	R4
915	BSY	1040	T8	20	319	13.1167	L5	25.5		0.9	20	6.5	11*	4,5*			11			4		291		149.5
916	BSY	1040	T8	20	319	13.1167	R5	38	16.5	1.2	16	5	24	8	19	9	11	7	18				11.6			142	141.525	170
917	BSY	1040	T8	20	319	13.1167	L6	36	21.5	0.9	20	7	24	6.5	22	7.5	31	21	52	11
BSY1040-T9
918	BSY	1040	T9	20	327	6.49915	L1	43,5*	24	1.5	22	9	28.5	9	17.5	9	9	18	27	-2		260.5		125
919	BSY	1040	T9	20	327	6.49915	R1		23	1	20	10	31*	10.5		10	0	10			-10	242,3*	17.8			131	129.785	166
920	BSY	1040	T9	20	327	6.49915	L2	41	24	1.8	22.5	8.5	25.5	9	23	9	14	12	26	5			24.5
921	BSY	1040	T9	20	327	6.49915	R2
922	BSY	1040	T9	20	327	6.49915	L3
923	BSY	1040	T9	20	327	6.49915	R3	36.5	24.5	1.3	16.5	5	22	8	13.5	6	8	21	29		3
TCH1000-TR1
1570	TCH	1000	TR 1	12	139	7.4414	L1	29,3*	25	1.5	20,7*	11*	20*	10	16*	6.5	22	43	65	-10		244.5		116
1571	TCH	1000	TR 1	12	139	7.4414	R1	32	26	2.5	20,2*	11,3*	20.5	7.2	21.5	7.8	26	24	50		-11	248	14.2			128.9	128.115	170
1572	TCH	1000	TR 1	12	139	7.4414	L2	40.5	24	1.7	17.5	7.2	20	11.5	18.6	9	23	32	55	15		230	3.5	120	119.949			170
1573	TCH	1000	TR 1	12	139	7.4414	R2	38	31	2.5	20	8.5	21	9	20	8.6	34	20	54		-25	229.5	14.4			111*		175*
1574	TCH	1000	TR 1	12	139	7.4414	L3	37	26	1.5					19,5*	9.2	13	20	33	0		227	-4.5	118	117.914			-170
1575	TCH	1000	TR 1	12	139	7.4414	R3	40	24	1.5	23.5	9	23.7	9.4	23,5*	9.5	20	15	35		-11		-1			112	111.996	180
1576	TCH	1000	TR 1	12	139	7.4414	L4	38		1			34	11.4	25.5	10.5		21		10
TCH1000-TR2
1577	TCH	1000	TR 2	12	186	25.6209	L5	38,5*	30	2.5	20.5	12.5	20	12.5	27	9.3				0*		247		116
1578	TCH	1000	TR 2	12	186	25.6209	R5	38.5	26	1.5	25.6	10.2	21	10.5	29	11.5	20	20	40		13	259	8.2			130.6	130.342	171
1579	TCH	1000	TR 2	12	186	25.6209	L6	38.8	25	1.9	26*	8	21	12	20	8.5	21	31	52	0		243.5	36.5	137,5*				150
1580	TCH	1000	TR 2	12	186	25.6209	R6			1.3		10*	12,5*	9*								261.5	36.2			116*		147
1581	TCH	1000	TR 2	12	186	25.6209	L7	35.5	30	1.2	16*		18	9			46	49	95	-15		269	-19.7	148	146.683			-162
1582	TCH	1000	TR 2	12	186	25.6209	R7	31		1.8			13,5*		18	7.5		16*				240	-14			120.5	119.684	-167
1583	TCH	1000	TR 2	12	186	25.6209	L8	39		1.5			21.5	12	30.5	9.5		25		3		246	12.5	119.5	118.844			167
1584	TCH	1000	TR 2	12	186	25.6209	R8	30	26.5	1.7	18	10	22	10.5	18	8.5	14	15	29		0	248	13.8			127	126.248	170
1585	TCH	1000	TR 2	12	186	25.6209	L9	32.5	26	1.7	18*	7	22	10	13*	6	30	41	71	3		246	9	120.5	120.163			175
1586	TCH	1000	TR 2	12	186	25.6209	R9	37.5	25.5	2.4	22	8.5	20.5	11	16,5*	7	32	19	51		0	244	23.8			129	126.785	160
1587	TCH	1000	TR 2	12	186	25.6209	L10	41	28	1.8	19	9	22.5	11	18*	11	19	20	39	22		243	26.2	119.5	116.592			155
1588	TCH	1000	TR 2	12	186	25.6209	R10	38.5	29	1.1	25	7.5	25	10	20*	11	37	15	52		2	243	12.2			124.5	123.901	169
1589	TCH	1000	TR 2	12	186	25.6209	L11	45	30	1.1	23.5	10.5	25	14.5	22	8	28	18	46	0		250	1.2	118.5	118.494			180
1590	TCH	1000	TR 2	12	186	25.6209	R11	35	30,7*	1			25	12							11	254	-2.2			130	129.981	180
1591	TCH	1000	TR 2	12	186	25.6209	L12	37.5	23.5	2	23,5*	7	28*	9	25*	10.3	26	25	51	9		251	17	125.5	124.343			162
1592	TCH	1000	TR 2	12	186	25.6209	R12	40	29	1.5	29.5	11.5	23.5	11.5	26	7.5	25	24	49		10	253.5	9.9			125	124.607	171
1593	TCH	1000	TR 2	12	186	25.6209	L13	37.5	24.5	2	23,5*	12*	23*	12	24	12.5		16		6		257	9	127.5	127.182			171
1594	TCH	1000	TR 2	12	186	25.6209	R13	39.4	28.5	2	18	12.5	23	10	21*	9,5*	25	43	68		-14	256	16.4			131	129.969	163
1595	TCH	1000	TR 2	12	186	25.6209	L14	33	28	2.5	21	11,5*	23	10	19*	8*	25	30	55	-5		258	15.6	126	125.031			163
1596	TCH	1000	TR 2	12	186	25.6209	R14	24*		1.5			16*	9							24		18.4			132.5	131.216	165
1597	TCH	1000	TR 2	12	186	25.6209	L15	38	26*	1.5			23*	11	21	8		18		5
TCH1015-T1
1598	TCH	1015	T1	12	345	8.60665	L1	33	20.5	1.2	16	4.2	20	5.5	19	5	11	29	40	-5		281		139.5
1599	TCH	1015	T1	12	345	8.60665	R1	34.8	27	1.2	11.5	6.8	19	4.5	17	2.8	39	17	56		-15	270*	11.5			141	140.53	176
1600	TCH	1015	T1	12	345	8.60665	L2	33.8	24	1	12.1	5	19.5	5	15	4.5	-13	41	28	-5		269	18
1601	TCH	1015	T1	12	345	8.60665	R2
1602	TCH	1015	T1	12	345	8.60665	L3	36.5	20*	1.7			23.2	5.5	15.7	3.5		27		-11		277.5	10.8	139	138.58
1603	TCH	1015	T1	12	345	8.60665	R3	35.8	23	1.1	20	4	19	5.8	24.5	5	16	20	36		-5		9.8			139	138.654	175
1604	TCH	1015	T1	12	345	8.60665	L4	31.2	21.5	1.4	7,5*	4	24	5	17	3.5	41	15	56	-2
TCH1020-T1
1605	TCH	1020	T1	12	347	6.59685	L1															201,8*
1606	TCH	1020	T1	12	347	6.59685	R1	30	25.5	1.6	19.5	7.5	18.8	8	20.5	6.5	25	20	45		20	210				111.5
1607	TCH	1020	T1	12	347	6.59685	L2	36.2	32.5	1.4	19.5	8.5	22.1	9.2	19.6	8	31	24	55	2		205.2	19	103.5	101.741			159
1608	TCH	1020	T1	12	347	6.59685	R2	34.5	22	1.2	16	5.2	19.4	6.3	14.5	6.2	28	15	43		5		16.6			103	101.654	165
1609	TCH	1020	T1	12	347	6.59685	L3	31.6	24.5	1.5	20	9	18.5	9.2	16.5	6	22	20	42	15		203.5	12.4
1610	TCH	1020	T1	12	347	6.59685	R3
1611	TCH	1020	T1	12	347	6.59685	L4	34.3	25.2	1.6	18.5	7.6	21.2	8.5	19.4	7	21	25	46	5			11.3	97.5	96.843
1612	TCH	1020	T1	12	347	6.59685	R4	28	21	1.2	15	6.2	17.4	7.5	17.5	7	25	23	48		9
TCH1020-T2
1613	TCH	1020	T2	12	312	10.5603	L1	44.8	30.5	2.2	17	6.5	24.2	10.2	24.1	12.2	15	18	33	-8		282		148.5
1614	TCH	1020	T2	12	312	10.5603	R1	44.5	31.5	2.9	30	9.5	33	10.5	25.5	8	30	18	48		-5	286.7	28.3			136.5	133.534	162
1615	TCH	1020	T2	12	312	10.5603	L2	44	28.5	3.4	20	9	26.2	14.2	23.5	7.7	12	17	29	-10		290.5	26.4	150	147.659			170
1616	TCH	1020	T2	12	312	10.5603	R2	45.2	28.5	4	21	9	27	10.5	21.5	8	12	33	45		-16	282.5	23.9			142	139.974	170
1617	TCH	1020	T2	12	312	10.5603	L3	38	31	2.9	20.5	8	26.5	10	24.5	6.5	26	20	46	-8			21.5	146.7	145.116			152
1618	TCH	1020	T2	12	312	10.5603	R3	40.5		3.4	21.5	9	25	10			18				0	276
1619	TCH	1020	T2	12	312	10.5603	L4
1620	TCH	1020	T2	12	312	10.5603	R4	42*		1.6			25	11	18	8.5		11			-15
TCH1020-T3
1621	TCH	1020	T3	12	29	4.0467	L1			2.2			24	7						12		267		135.5
1622	TCH	1020	T3	12	29	4.0467	R1	39	25	2.7	20.5	5.7	18.5	12.5	19	11.5	18	31	49		15		20.8			133.5	131.87	176
1623	TCH	1020	T3	12	29	4.0467	L2	38.6	21.5	2.1	15	9	18.5	9.2	17.5	7	15	20	35
1624	TCH	1020	T3	12	29	4.0467	R2			3.7					14.5	7
TCH1025-T1
1625	TCH	1025	T1	12	87	8.32615	L1	33*	28	1.9	16.5	7	22	8	16	5.5	15	30	45	-10		224		106
1626	TCH	1025	T1	12	87	8.32615	R1	37	29.5	2.2	19	6.5	19.5	8	15.5	7.5	10	25	35		3	236	23			126.5	124.392	157
1627	TCH	1025	T1	12	87	8.32615	L2	43.5	28.5	2.5	18	9.5	22.5	9	14.5	6.5	46	24	70	7		239,9*	32	118.5	114.098			148
1628	TCH	1025	T1	12	87	8.32615	R2	44.5	26.5	2.2	21	8.5	23.5	9.5	23	7	11	15	26		8	234	37.6
1629	TCH	1025	T1	12	87	8.32615	L3
1630	TCH	1025	T1	12	87	8.32615	R3	37	26.2	2.6	17.2	8.4	23.7	8.5	18	8	20	15	35		7		29.2			133.5	130.267
1631	TCH	1025	T1	12	87	8.32615	L4	40	38	2.1	20	6.9	23	10	16.7	6.5	31	53	84	0
1632	TCH	1025	T1	12	87	8.32615	R4
TCH1025-T2
1633	TCH	1025	T2	12	340	3.41725	L1	44	27	2.1	30	10	24.5	8	9.3	6	8	16	24	10		293.5		142
1634	TCH	1025	T2	12	340	3.41725	R1	33	26	3	17.5	7	19	8.5	21.5	7.5	48	21	69				32.7			156	152.534	162
1635	TCH	1025	T2	12	340	3.41725	L2	29.5	17	3.2	21.5	12	19	5.5	19.5	5	22.5	27	49.5	25
TCH1030-T1
1636	TCH	1030	T1	12	332	9.74435	L1	39	30	3	19	6*	26	6	20*	12*	12	20	32	7		258		143
1637	TCH	1030	T1	12	332	9.74435	R1	41	29	3.5	20*	13*	19	8	25*	7	39	34	73		5	250	22.2			118.5	116.402	160
1638	TCH	1030	T1	12	332	9.74435	L2	43		3	22	7	37*	13,5*			35			-16		266	7.2	130	129.8			175
1639	TCH	1030	T1	12	332	9.74435	R2	37	31	3.2	21.5	10*	28	8,5*	25	7*	20	25	45		-6	283.5	10			141	140.645	173
1640	TCH	1030	T1	12	332	9.74435	L3	41	30*	3.5	24*	8	24	7	32	7	5	18	23	-4		265*	12.5	143	142.453			170
1641	TCH	1030	T1	12	332	9.74435	R3	42	23	1.5	25	8	29*	11	27.5	8.5	20	12	32		9
1642	TCH	1030	T1	12	332	9.74435	L4			2
1643	TCH	1030	T1	12	332	9.74435	R4	45*	30	3.5	17.5	7.5	28	11.5	22*	8*	20	18	38		-5
TCH1030-T2
1644	TCH	1030	T2	12	342	6.45395	L1
1645	TCH	1030	T2	12	342	6.45395	R1	38	26.5	3.5	22	8.5	24.5	8	25	6.5	27	16	43		10	298,3*				148
1646	TCH	1030	T2	12	342	6.45395	L2	39.5	25	1.8	16	5.4	23.5	6	14	4.5	19	28	47	3		301	4.5
1647	TCH	1030	T2	12	342	6.45395	R2	39	23	2.5	15	4	26	7.5	18	4	20	25	45
1648	TCH	1030	T2	12	342	6.45395	L3	37	22	1.5	15	5	23	5	18*	5	11	20	31	3				150.5
1649	TCH	1030	T2	12	342	6.45395	R3	36	22	2.8	14	5	21.5	6.5	12,5*	2.7	22	7	29		7
TCH1030-T3
1650	TCH	1030	T3	12	122	5.11945	L1	38	28	2.5	28	7	25.5	8.5	18	7	22	18	40	-25		300
1651	TCH	1030	T3	12	122	5.11945	R1
1652	TCH	1030	T3	12	122	5.11945	L2	41	29	3	16.5	5.5	24	7.5	29.5	10	18	33	51	2				146
1653	TCH	1030	T3	12	122	5.11945	R2	35	28.5	3.6	18*	8*	23		25*		49
TCH1030-T5
1656	TCH	1030	T5	12	160	1.6724	L1	35		2			19	8	10.5	4.5		9						125.2
1657	TCH	1030	T5	12	160	1.6724	R1	34.5	27	2.5	17.5	5	19.5	7.5	14	6.2	27.5	17	44.5
TCH1030-T6
1658	TCH	1030	T6	12	354	1.5496	L1	36	25.1	3	18.5	6	21	7.5	14.5	5	22	10	32					107.5
1659	TCH	1030	T6	12	354	1.5496	R1	33	23.5	2.2	14	6	20	8.5	14	5	5	17	22
TCH1030-T7
1660	TCH	1030	T7	12	314	3.36175	L1
1661	TCH	1030	T7	12	314	3.36175	R1	42	25	3.5	16.5	5.5	22	8	17.5	5.3	20	30	50		4	274.5				137
1662	TCH	1030	T7	12	314	3.36175	L2	39	22	1.7	15.5	5	22	7.8	16	5		19					6	137	136.869			173
1663	TCH	1030	T7	12	314	3.36175	R2	35.5	20.5	2	15	5	20	6	15.5	4.5	11	15	26		4
* imprecise measurements due to incomplete tracks
LX/RX	Indicating left and right pes
LX/RX	Indicating a missing (not preserved) left or right pes
XXX	Calculated value
	No measurement possible

## Sheet: C. Field data mean values
General trackway information							Track parameters														Trackway parameters							Calculations
Tracksite	Level	Trackway	Excavation area	Trackway orientation	Trackway length	No of tracks	Length (PL)	Width (PW)	Max. track depth	dII length	dII width	dIII length	dIII width	dIV length	dIV width	Divarication II-III	Divarication III-IV	Divarication II-IV	Left rotation	Right rotation	Stride (S)	Width of the angulation pattern (WAP)	Left pace	Left progression	Right pace	Right progression	Pace angulation	hip height (h) h = 4.9 x PL	Stride / hip height S / h	Locomotion speed (Alexander 1976)	[WAP/L]-ratio
[ ]	[ ]	[ ]	[ ]	[°]	[m]	[ ]	[cm]	[cm]	[cm]	[cm]	[cm]	[cm]	[cm]	[cm]	[cm]	[°]	[°]	[°]	[°]	[°]	[cm]	[cm]	[cm]	[cm]	[cm]	[cm]	[°]	[m]	[ ]	[km/h]	[ ]
CRO	500	T43	2	130	4.4116	5	30	27	2.3	21	6.5	26.75	6.5	19.5	5.875	39.75	42.3333	84.3333	5	-5	207.333	5.16667	96.5	93.839	112		171	1.47	1.41043	7.69613	0.172222
BEB	500	TR1	1	74	18.32	15	34.3	30.1													230.5	6.25	118.4		114.1		173			7.8
BEB	500	TR2	1	95	17.85	18	34	30.6													196	20	106		110		149			6.4
BEB	500	TR3	1	102	14.5	15	32.6	28.5													242	11	123		124		167			9
BEB	500	TR4	1	14	14.53	11	38.4	27.7													198	17	95		102		160			5.34
BEB	500	TR5	1	17	34.01	70	29.6	25.2													181.9	10	93.1		94		167			6.2
BEB	500	TR6	1	139	12.37	15	22	20													173	7	86		89		170			8.1
BEB	500	TR7	1	86	42.82	35	40	47													244	20	127		126		158			7.2
BEB	500	TR8	1	141	40.28	32	34	30													206	9	104		106					6.5	0.264706
SCR	1000	T18	2	168	11.1407	4	27.1667	25.625	1.825	14.625	7.75	19.425	10.25	13.4333	6.43333	36.5	34.25	70.75	16.5	-3		27						1.33117			0.993865
SCR	1000	T23	18	183	8.41	7	41	26.3333	1.57143	22.8333	7.5	24.8333	8.08333	23.5714	7.14286	17.6667	21.8333	39.5	0	-6.66667	267.667	11.625	133.5	130.697	130	129.432	165	2.009	1.33234	8.18073	0.283537
SCR	1000	T24	18	356	10.1801	9	31.5556	28	1.28889	19.8125	7.94444	22.2778	9.61111	19.2857	7.64286	22.2222	25.4286	47	-6.75	-3.6	247.571	25.8571	130	127.095	123.25	121.586	157	1.54622	1.60114	9.75502	0.819417
BSY	1005	T1	20	307	2.65765	3	37.25	21.5	1.93333	16.75	6.16667	22.75	6.66667	17.25	6.25	13.3333	17	30	5		221	15.5	107		83	81.5399	163	1.82525	1.21079	6.64636	0.416107
BSY	1010	T1	20	346	12.5175	8	41.75	28.5	1.3375	21.8	7.5	25	8.625	18.6667	7.4	8.66667	19.8571	28	-3.25	6.5	270	15.05	140	144.982	132.333	130.657	169.5	2.04575	1.31981	8.12599	0.360479
BSY	1015	T1	20	309	1.58585	2	41.5	27.5	1.05	21	7.5	27	8.5	20	8	40	7.5	47					125					2.0335			0
BSY	1020	T1	20	202	6.05315	5	42	29.25	2.3	23.625	9.125	27.1	13.1	25.375	10.4	21.6	28.4	50	13	1.5	252.833	15.3333	137	138.017	134.75	133.38	167.333	2.058	1.22854	7.231	0.365079
BSY	1025	T1	20	316	17.194	11	40.625	26.0556	2.01818	20.5	8.25	23.3333	9	21	7.65	16.9091	18	34.9091	3.6	2.16667	263	16.7222	128.875	130.03	135	133.87	167	1.99063	1.32119	8.0298	0.411624
BSY	1025	T2	20	62	11.7411	8	42.1667	24.5	1.8625	18.125	6.9375	24.2857	8.08333	17.8	5.7	6.85714	19.8	26.8	2.66667	9	254.75	17.25	126.75	124.984	128.5		166	2.06617	1.23296	7.28892	0.409091
BSY	1025	T3	20	325	2.63045	3	36	29	1.43333	21	7	20.3333	10.8333	23.1667	8.16667	11	25	39	7.5		233	10	113		121	120.586	170	1.764	1.32086	7.55574	0.277778
BSY	1035	T1	20	300	3.0331	3	40	26	1.9	19	8.25	25	8.5	20	8	10	26	36		13	275	18	138	136.821	139		167	1.96	1.40306	8.80932	0.45
BSY	1035	T2	20	308	1.91915	2	43.5	25	1.35	19	7.25	23.25	8.5	18.5	7.5	11	12.5	23.5							143			2.1315			0
BSY	1035	T3	20	308	8.41765	6	39.6	27.7	1.88333	19.7	6.3	22.7	9.2	18.5	6.4	11	19.6	30.75	-3.33333	0	235.833	12.5	114	113.009	131	130.138	167	1.9404	1.21539	6.89627	0.315657
BSY	1035	T4	20	321	2.8737	3	41.3333	25.5	1.43333	15	6.66667	24	7.66667	18.75	7	19.3333	14	35.5	-3		245	13	122		126	125.328	167	2.02533	1.20968	6.99041	0.314516
BSY	1035	T5	20	311	4.2779	3	43	27	2.1	17	6	24.1667	9.33333	19.6667	7.66667	12.3333	10.3333	22.6667		4.5	268				118.5			2.107	1.27195	7.75343	0
BSY	1035	T6	20	50	1.906	2	38.5	22	1.25	17.5	5	22	6	16	6.5	5.5	16.5	16							150			1.8865			0
BSY	1035	T7	20	327	2.65825	3	38	26.25	1.73333	14.5	5.5	19.6667	6.5	16.5	5.83333	28	11.6667	43		1.5	230	18	122		113		162	1.862	1.23523	6.94074	0.473684
BSY	1035	T8	20	225	3.1129	3	40.6667	22.6667	1.53333	17.1667	7	24.1667	7.5	18.8333	6.5	6	5.66667	11.6667		-2	265	9.5	130	129.652	136.5		169	1.99267	1.32988	8.12229	0.233607
BSY	1040	T1	20	326	8.20225	7	40.5	24	1.4	16.1571	6.9	23.8571	7.71429	21	7.14286	9.28571	21.8571	33.5	6.33333	9.5	258	14.1	129.667	128.837	131	130.028	166.8	1.9845	1.30008	7.80458	0.348148
BSY	1040	T7	20	297	21.025	8	39.2	19.1667	1.075	16.9286	5.64286	23.4	7.15	16	5.5	6.71429	15.5714	23	0.666667	1.4	258.638	18.62	125	122.975	131.5	134.888	172	1.9208	1.34651	8.14178	0.475
BSY	1040	T8	20	319	13.1167	6	33.7	18.875	0.916667	18.8333	6	23.75	7	19.125	6.25	17.8	15	34.5	2.33333		291	11.6	149.5		145.5	141.525	170	1.6513	1.76225	11.8315	0.344214
BSY	1040	T9	20	327	6.49915	4	40.3333	23.875	1.4	20.25	8.125	26.75	9.125	18	8.5	7.75	15.25	27.3333	1.5	-3.5	251.375	21.15	125		131	129.785	166	1.97633	1.27193	7.50892	0.52438
TCH	1000	TR 1	12	139	7.4414	7	37.5833	26	1.74286	18.75	8.23333	23.84	9.75	21.4	8.72857	23	25	48.6667	3.75	-15.6667	235.8	5.32	118	118.932	120.45	120.055	87.5	1.84158	1.28042	7.32943	0.141552
TCH	1000	TR 2	12	186	25.6209	21	37.0944	27.3	1.69048	22.21	9.51667	22.2	10.9211	23.55	9.07333	26.7692	25.5625	53.6923	2.8	5.75	251.026	12.1053	124.556	124.667	127.789	126.971	131.053	1.81763	1.38107	8.26241	0.326336
TCH	1015	T1	12	345	8.60665	6	34.1833	23.2	1.26667	14.9	4.8	20.7833	5.21667	18.0333	4.05	18.8	24.8333	43.2	-5.75	-10	275.833	12.525	139.25	138.58	140	139.592	175.5	1.67498	1.64678	10.641	0.366407
TCH	1020	T1	12	347	6.59685	6	32.4333	25.1167	1.41667	18.0833	7.33333	19.5667	8.11667	18	6.78333	25.3333	21.1667	46.5	7.33333	11.3333	206.233	14.825	100.5	99.292	107.25	101.654	162	1.58923	1.29769	6.96283	0.457091
TCH	1020	T2	12	312	10.5603	7	42.8333	30	2.91429	21.6667	8.5	26.7	10.9143	22.85	8.48333	18.8333	19.5	40.2	-8.66667	-9	283.54	25.025	148.4	146.387	139.25	136.754	163.5	2.09883	1.35094	8.55752	0.584241
TCH	1020	T3	12	29	4.0467	4	38.8	23.25	2.675	17.75	7.35	20.3333	9.56667	17	8.5	16.5	25.5	42	12	15	267	20.8	135.5		133.5	131.87	176	1.9012	1.40438	8.68976	0.536082
TCH	1025	T1	12	87	8.32615	7	40.4	29.45	2.25	18.6167	7.8	22.3667	8.83333	17.2833	6.83333	22.1667	27	49.1667	-1	6	231.333	30.45	112.25	114.098	130	127.329	152.5	1.9796	1.16859	6.52347	0.753713
TCH	1025	T2	12	340	3.41725	3	35.5	23.3333	2.76667	23	9.66667	20.8333	7.33333	16.7667	6.16667	26.1667	21.3333	47.5	17.5		293.5	32.7	142		156	152.534	162	1.7395	1.68727	11.2929	0.921127
TCH	1030	T1	12	332	9.74435	8	40.5	28.6	2.9	21	7.625	25	8.7	28.1667	7.5	21.5714	21.1667	40.5	-4.33333	0.75	264.375	12.975	138.667	136.127	129.75	128.523	169.5	1.9845	1.3322	8.12929	0.32037
TCH	1030	T2	12	342	6.45395	5	37.9	23.7	2.42	16.4	5.58	23.7	6.6	19	4.54	19.8	19.2	39	3	8.5	301	4.5	150.5		148			1.8571	1.62081	10.911	0.118734
TCH	1030	T3	12	122	5.11945	3	38	28.5	3.03333	22.25	6.25	24.1667	8	23.75	8.5	29.6667	25.5	45.5	-11.5		300		146					1.862	1.61117	10.8171	0
TCH	1030	T4	12	3	1.78995	2	46	28.75	2.75	21.75	7.5	33.25	7	22	7.75	33	33	66							142			2.254			0
TCH	1030	T5	12	160	1.6724	2	34.75	27	2.25	17.5	5	19.25	7.75	12.25	5.35	27.5	13	44.5					125.2					1.70275			0
TCH	1030	T6	12	354	1.5496	2	34.5	24.3	2.6	16.25	6	20.5	8	14.25	5	13.5	13.5	27					107.5					1.6905			0
TCH	1030	T7	12	314	3.36175	3	38.8333	22.5	2.4	15.6667	5.16667	21.3333	7.26667	16.3333	4.93333	15.5	21.3333	38		4	274.5	6	137	136.869	137		173	1.90283	1.44259	9.09208	0.154506
* imprecise measurements due to incomplete tracks
XXX	Calculated value
	No measurement possible

## Sheet: D. Standard deviation
General trackway information							Track parameters														Trackway parameters
Tracksite	Level	Trackway	Excavation area	Trackway orientation	Trackway length	No of tracks	Length (PL)	Width (PW)	Max. track depth	dII length	dII width	dIII length	dIII width	dIV length	dIV width	Divarication II-III	Divarication III-IV	Divarication II-IV	Left rotation	Right rotation	Stride (S)	Width of the angulation pattern (WAP)	Left pace	Left progression	Right pace	Right progression	Pace angulation
[ ]	[ ]	[ ]	[ ]	[°]	[m]	[ ]	[cm]	[cm]	[cm]	[cm]	[cm]	[cm]	[cm]	[cm]	[cm]	[°]	[°]	[°]	[°]	[°]	[cm]	[cm]	[cm]	[cm]	[cm]	[cm]	[°]
CRO	500	T43	2	130	4.4116	5	1.87083	2.16025	0.87178	1.63299	0	4.08503	0.707107	1.11803	1.24373	6.75925	2.49444	8.73053	4.54606	0	1.69967	4.08928	2.5	9.4551e-07	0		3.74166
BEB	500	TR1	1	74	18.32	15
BEB	500	TR2	1	95	17.85	18
BEB	500	TR3	1	102	14.5	15
BEB	500	TR4	1	14	14.53	11
BEB	500	TR5	1	17	34.01	70
BEB	500	TR6	1	139	12.37	15
BEB	500	TR7	1	86	42.82	35
BEB	500	TR8	1	141	40.28	32
SCR	1000	T18	2	168	11.1407	4	1.0274	1.70935	0.349106	2.07289	0.559017	2.70959	0.559017	1.85532	0.329983	13.0671	17.1519	8.61322	2.5	3		3.4
SCR	1000	T23	18	183	8.41	7	2.3094	2.0548	0.562429	2.60875	0.5	1.21335	0.931695	1.98977	1.21638	5.31246	9.56411	9.19692	5.35413	6.2361	3.90512	5.33122	1.5	5.01341e-06	2	1.82335	2
SCR	1000	T24	18	356	10.1801	9	3.49956	1.77281	0.284583	2.20706	1.23478	1.43587	0.993808	1.60038	1.35526	7.32997	6.02037	11.2758	8.16624	6.28013	4.53107	3.99745	3.39117	2.42465	3.96074	4.17744	3.81725
BSY	1005	T1	20	307	2.65765	3	0.25	0.5	0.20548	1.25	0.471405	0.25	0.235702	0.25	0.25	1.69967	5	3	5		0	0	0		0	3.66626e-06	0
BSY	1010	T1	20	346	12.5175	8	4.49305	2.04939	0.338886	1.96469	0.763763	2.09165	0.81968	4.36527	1.2	7.18022	10.3293	9.8387	8.75714	13.5185	15.7003	9.01272	8.98146	6.01799	10.873	9.95199	6.42262
BSY	1015	T1	20	309	1.58585	2	1.5	0	0.45	0	0	3	0.5	0	0	0	0.5	0					0
BSY	1020	T1	20	202	6.05315	5	1.67332	3.91312	0.363318	3.02851	2.8367	2.97321	0.489898	1.29301	1.24097	11.4647	8.35703	14.0285	10.8012	9.5	25.698	9.62924	2	2.84215e-06	3.75	5.08792	7.93025
BSY	1025	T1	20	316	17.194	11	2.43349	1.93569	0.380951	2.36039	1.05475	1.17851	1.22474	3	0.867468	9.92201	8.32302	11.3575	2.41661	4.21966	4.74342	5.96951	5.01716	4.46455	0	0.843283	1.89737
BSY	1025	T2	20	62	11.7411	8	7.91974	1.84391	0.708762	1.34048	0.982265	1.3054	1.61804	1.63095	1.28841	4.61143	12.3028	10.7963	2.0548	14	4.08503	3.96074	5.25	5.49221	0		0
BSY	1025	T3	20	325	2.63045	3	2	0	0.0942809	0	0	1.24722	2.24846	4.47834	1.43372	0	12.0277	0	4.5		0	0	0		0	1.6474e-06	0
BSY	1035	T1	20	300	3.0331	3	0	0	0.141421	1	1.25	0	0	0	0	0	0	0		0	0	0	0	6.09002e-06	0		0
BSY	1035	T2	20	308	1.91915	2	1.5	2	0.35	0	0.75	0.75	0.5	3.5	0	9	3.5	12.5							0
BSY	1035	T3	20	308	8.41765	6	3.6524	2.37171	0.273354	0.87178	1.28841	2.35797	1.2083	1.76068	0.583095	6.59545	5.2	11.8401	4.6428	0	7.5	3.53553	0	8.86632e-07	0	5.92197e-06	0
BSY	1035	T4	20	321	2.8737	3	4.02768	0	0.309121	0	0.471405	1.77951	0.471405	3.75	1	3.09121	6	5.5	5		0	0	0		0	2.73531e-06	0
BSY	1035	T5	20	311	4.2779	3	0.816497	0.816497	0.0816497	0.816497	1.08012	1.0274	0.471405	3.68179	1.88562	6.18241	5.4365	10.5304		4.5	0				0
BSY	1035	T6	20	50	1.906	2	0	2	0.25	1.5	1	0	1	1	0.5	5.5	11.5	0							0
BSY	1035	T7	20	327	2.65825	3	0	0.75	0.339935	0	1	2.71825	0.816497	2.04124	1.24722	13	4.98888	11		1.5	0	0	0		0		0
BSY	1035	T8	20	225	3.1129	3	3.06413	1.5456	0.418994	1.0274	0.707107	2.0548	0.816497	1.75	0.707107	1.41421	1.24722	0.471405		8	0	0	0	8.96691e-08	0		0
BSY	1040	T1	20	326	8.20225	7	2.05287	2.63222	0.160357	1.56557	0.719126	0.832993	0.880631	4.52895	1.38136	5.79937	8.74118	9.53502	4.49691	6.87386	2.98329	5.71314	3.42377	2.94682	0.408248	1.22858	5.1923
BSY	1040	T7	20	297	21.025	8	1.28841	1.17851	0.281736	2.78297	0.638877	0.734847	0.88459	3.03795	0.829156	5.79937	4.62469	8.34666	4.92161	8.0895	2.5	16.4627	2	3.24476e-06	3.5	7.4988e-06	1
BSY	1040	T8	20	319	13.1167	6	4.4	1.98037	0.157233	2.96742	1.11803	2.48747	0.790569	2.35518	2.07666	7.73046	6.59545	13.9553	7.84574		0	3.8147e-07	0		3.5	1.80381e-06	0
BSY	1040	T9	20	327	6.49915	4	2.25	0.544862	0.291548	2.3585	1.88331	2.65623	0.892679	3.89444	1.5	5.01871	4.43706	1.24722	3.5	6.5	0	3.35	0		0	3.63005e-06	0
TCH	1000	TR 1	12	139	7.4414	7	3.87335	2.38048	0.517845	1.91353	1.5479	4.99166	1.47394	2.92617	1.18769	6.32456	8.7831	11.3235	9.60143	6.59966	8.66372	7.75871	1.63299	1.01739	8.21259	8.05996	137.55
TCH	1000	TR 2	12	186	25.6209	21	4.48441	2.14051	0.431944	3.62543	1.86971	3.6804	1.38992	4.54638	1.71084	7.97259	10.1865	15.997	8.64832	10.6154	7.44714	13.8875	9.43146	9.00525	4.94155	3.59183	101.735
TCH	1015	T1	12	345	8.60665	6	1.77051	2.24944	0.228522	3.41394	1.06583	2.0334	0.429793	3.14996	0.834166	19.9038	8.80183	11.1427	3.26917	5	5.03874	3.21821	0.25	6.95951e-06	1	0.938072	0.5
TCH	1020	T1	12	347	6.59685	6	2.83471	3.69026	0.167498	1.90212	1.29572	1.609	1.01557	2.06236	0.659335	3.39935	3.3375	4.272	5.55778	6.3421	2.75237	3.11799	3	2.44906	4.25	2.89968e-06	3
TCH	1020	T2	12	312	10.5603	7	2.65874	1.26491	0.745326	3.99653	1	2.72816	1.37988	2.48579	1.77146	6.89001	6.65207	7.67854	0.942809	6.74537	4.87303	2.56454	1.34907	1.27129	2.75	3.22007	7.39932
TCH	1020	T3	12	29	4.0467	4	0.2	1.75	0.633936	2.75	1.65	2.59272	2.26029	1.87083	2.12132	1.5	5.5	7	0	0	0	7.62939e-07	0		0	4.17419e-06	0
TCH	1025	T1	12	87	8.32615	7	3.15278	3.98696	0.236291	1.56036	1.07083	1.40436	0.745356	2.77213	0.799305	12.7465	12.8193	20.828	6.97615	2.16025	5.24934	5.25809	6.25	3.4526e-06	3.5	2.93797	4.5
TCH	1025	T2	12	340	3.41725	3	6.17792	4.49691	0.478423	5.21217	2.0548	2.59272	1.31233	5.34249	1.0274	16.5345	4.49691	18.4255	7.5		0	7.62939e-07	0		0	4.72757e-06	0
TCH	1030	T1	12	332	9.74435	8	1.97906	2.87054	0.703562	2.58844	0.414578	3.34664	2.18174	2.89636	0.707107	11.0694	6.89001	15.987	9.39267	6.41775	12.4065	5.6464	6.12826	6.32608	11.25	12.1215	5.76628
TCH	1030	T2	12	342	6.45395	5	1.28062	1.77764	0.713863	2.87054	1.53154	1.50333	1.06771	4.54606	1.24354	5.1923	7.35935	7.48331	0	1.5	0	0	0		0
TCH	1030	T3	12	122	5.11945	3	2.44949	0.408248	0.449691	5.75	0.75	1.0274	0.5	5.75	1.5	13.7679	7.5	5.5	13.5		0		0
TCH	1030	T4	12	3	1.78995	2	11	0.75	0.25				0	0	0	1	24	23							0
TCH	1030	T5	12	160	1.6724	2	0.25	0	0.25	0	0	0.25	0.25	1.75	0.85	0	4	0					3.05176e-06
TCH	1030	T6	12	354	1.5496	2	1.5	0.8	0.4	2.25	0	0.5	0.5	0.25	0	8.5	3.5	5					0
TCH	1030	T7	12	314	3.36175	3	2.65623	1.87083	0.787401	0.62361	0.235702	0.942809	0.899383	0.849837	0.329983	4.5	6.3421	12		0	0	0	0	4.54411e-06	0		0
	No measurement possible
